# Supplementary material for: Transcriptome Responses to Different Environments in Intertidal Zones in the Peanut Worm Sipunculus nudus
Source: Biology (Basel). 2023 Aug 29;12(9):1182. doi: 10.3390/biology12091182 (PMC10525638; doi:10.3390/biology12091182)
Supplement: Supplementary file 1 [file biology-12-01182-s001.zip]

Archive with 1 entries (1 files):
- biology-2396441-supplementary.pdf
